# Supplementary material for: Distinct landscapes of T-cell immunity and TCR repertoire between sepsis and pre-septic high-risk states
Source: Front Immunol. 2026 Mar 3;17:1754842. doi: 10.3389/fimmu.2026.1754842 (PMC12992028; doi:10.3389/fimmu.2026.1754842)
Supplement: Supplementary file 1 [file Table1.xlsx]

## Sheet: inclusion and exclusion
Diagnosis: Sepsis (according to Sepsis-3)
Inclusion criteria
Sepsis Documented or suspected infection: lung and urinary tract Organ dysfunction defined as acute change in SOFA score≥2 points
High risk for sepsis
Inclusion criteria
Patients with hydronephrosis secondary to ureteral calculi or other causes, presenting with at least one of the following: 1. Comorbid diabetes mellitus; 2. History of febrile infection within 2 weeks prior to admission; 3. Abnormal laboratory findings: a. White blood cell count (WBC) >20×109/L, b. Platelet count <50×109/L, c. -reactive protein (CRP) >40-50 mg/L; 4. Radiological evidence of perir…
Exclusion criteria
Patients meeting any of the following conditions will be excluded from study participation: 1. Hematologic disorders 2. Active viral infections (including hepatitis B, HIV, or influenza) 3. Chronic infectious diseases (e.g., tuberculosis, syphilis, Lyme disease) 4. History of vaccination within the past month 5. Age <18 years 6. Pregnancy 7. Current use of immunosuppressive agents (including immu…
