# Supplementary material for: Distinct landscapes of T-cell immunity and TCR repertoire between sepsis and pre-septic high-risk states
Source: Front Immunol. 2026 Mar 3;17:1754842. doi: 10.3389/fimmu.2026.1754842 (PMC12992028; doi:10.3389/fimmu.2026.1754842)
Supplement: Supplementary file 2 [file Table2.xlsx]

## Sheet: Table 2 HR characteristics
Table 2 Detailed Clinical Characteristics of HR patients
Sample	S01D1	S09D1
Age	77	66
Sex	Female	Female
BMI	24.03	22.12
Diagnosis	Hydronephrosis（SFU grade Ⅲ） with ureteral stone	Hydronephrosis（SFU grade Ⅲ）with urinary tract infection
Diabetes	Yes	No
C-reactive protein (CRP) (mg/L)	14.4	100.9
Serum albumin (ALB) (g/L)	33.2	28.7
Prealbumin (PA) (mg/L)	96.6	119.5
Blood lymphocyte count (LYM) ×10⁹/L	0.19	0.13
Creatinine (Cr) (μmol/L)	105.5	59.7
Procalcitonin (PCT) (ng/mL)	>30	0.5
Blood Culture	Escherichia coli	（-）
Urine WBC (uL)	304.1	1132.4
Urine BACT (uL)	1564	64392
Stone history	No	Yes
Malignancy history	No	No
Outcome	Discharged (alive)	Discharged (alive)
SOFA score	1	1

## Sheet: Table 3 sepsis characteristics
Table 3 Clinical Characteristics of sepsis patients
Sample	S02D1	S03D1	S04D1	S05D1	S06D1	S08D1	S10D1	S11D1	S12D1	S15D1
Age	82	92	65	84	70	64	60	85	73	66
Sex	F	M	M	M	F	M	M	F	M	F
Diagnosis	pneumonia	pneumonia	pneumonia	pneumonia	urosepsis	urosepsis	urosepsis	urosepsis	urosepsis	urosepsis
Blood Culture	Kleb.p	NA	Negative	Kocuria kristinae	ecoli	ecoli	NA	ecoli	K. pneumoniae	ecoli
Outcome	Dead	Dead	alive	alive	alive	alive	alive	alive	alive	alive
